# Supplementary material for: Investigation of Gastrointestinal Toxicities Associated with Concurrent Abdominal Radiation Therapy and the Tyrosine Kinase Inhibitor Sunitinib in a Mouse Model
Source: Int J Mol Sci. 2024 Feb 2;25(3):1838. doi: 10.3390/ijms25031838 (PMC10855812; doi:10.3390/ijms25031838)
Supplement: Supplementary file 1 [file ijms-25-01838-s001.zip]

Archive with 1 entries (1 files):
- ijms-2812678-supplementary.pdf
